# Supplementary material for: Casein kinase II promotes piRNA production through direct phosphorylation of USTC component TOFU-4
Source: Nat Commun. 2024 Mar 28;15:2727. doi: 10.1038/s41467-024-46882-9 (PMC10978872; doi:10.1038/s41467-024-46882-9)
Supplement: Supplementary file 4 — Supplementary Dataset 1-5 [file 41467_2024_46882_MOESM4_ESM.xls]

## Sheet: supplementary data 1
A list of lethal genes screened
Sublibrary			Ahringer			Gene name
Plate	Well		Plate	Well
1	A1		1	A3		F56C11.1
1	A2		1	A6		F56C11.5
1	A3		1	A12		F53G12.5
1	A4		1	B5		F53G12.10
1	A5		1	B7		C53D5.a
1	A6		1	C3		C53D5.i
1	A7		1	C12		W04C9.1
1	A8		1	H7		K12C11.2
1	A9		1	H10		F37F2.1
1	A10		2	A12		C53H9.2
1	A11		2	D7		Y23H5A.3
1	A12		2	D11		Y23H5A.7
1	B1		2	E10		F32B5.8
1	B2		2	F2		W03D8.4
1	B3		2	H9		W01B11.3
1	B4		3	B5		K03E5.3
1	B5		3	D10		C32E8.2
1	B6		3	E1		C32E8.5
1	B7		3	E4		C32E8.8
1	B8		3	E6		C32E8.10
1	B9		3	E12		F53F10.5
1	B10		3	F9		T03F1.9
1	B11		3	G2		C50F2.3
1	B12		3	G9		T20F5.2
1	C1		3	H3		T21E3.1
1	C2		4	A3		F28H1.2
1	C3		4	A4		F28H1.3
1	C4		4	A9		F55C7.4
1	C5		4	B11		E01A2.f
1	C6		4	C5		R12E2.3
1	C7		4	C12		R12E2.10
1	C8		4	F12		ZK973.b
1	C9		4	H2		T21E12.4
1	C10		4	H6		C41D11.2
1	C11		5	A10		D1007.6
1	C12		5	B4		D1007.12
1	D1		5	C6		B0041.4
1	D2		5	E4		C10H11.9
1	D3		6	B6		Y110A7A.a
1	D4		6	B9		Y110A7A.d
1	D5		6	B11		Y110A7A.f
1	D6		6	B12		Y110A7A.g
1	D7		6	C3		Y110A7A.j
1	D8		6	C6		Y110A7A.m
1	D9		6	D2		F56A3.2
1	D10		6	D3		F56A3.3
1	D11		6	D4		F56A3.4
1	D12		6	D11		B0261.4
1	E1		6	E9		C01G8.7
1	E2		6	E10		C01G8.8
1	E3		6	H8		F27C1.7
1	E4		7	A10		C09D4.5
1	E5		7	B2		F59A3.3
1	E6		7	B12		M01A10.3
1	E7		7	C8		M01E11.6
1	E8		7	D2		F46F11.5
1	E9		7	D12		F55F8.4
1	E10		7	E7		T19B4.2
1	E11		7	E10		T19B4.5
1	E12		7	F7		F56H1.4
1	F1		7	F11		B0414.1
1	F2		7	G10		C32F10.5
1	F3		7	H11		F33D11.10
1	F4		8	A6		C34G6.6
1	F5		8	B12		C06A5.1
1	F6		8	C12		B0025.3
1	F7		8	G3		T09B4.9
1	F8		8	H5		T08B2.9
1	F9		8	H6		T08B2.10
1	F10		9	A10		C10G11.5
1	F11		9	B6		F26B1.3
1	F12		9	C6		ZC308.1
1	G1		9	C8		ZC308.3
1	G2		9	D5		F37E3.1
1	G3		9	E5		K06A5.4
1	G4		9	E10		C55B7.2
1	G5		9	F1		C55B7.5
1	G6		9	G3		T10E9.7
1	G7		9	G6		F57B10.1
1	G8		9	G7		F57B10.3
1	G9		9	H2		F57B10.10
1	G10		9	H4		F57B10.12
1	G11		10	C5		W02D3.9
1	G12		10	D3		C37A2.4
1	H1		10	D11		K02F2.2
1	H2		10	D12		K02F2.3
1	H3		10	H6		W01A8.4
1	H4		10	H11		F22D6.3
1	H5		10	H12		F22D6.4
1	H6		11	A2		F22D6.6
1	H7		11	B12		M05B5.5
1	H8		11	D3		R06C7.5
1	H9		11	D6		R06C7.8
1	H10		11	E1		F21C3.5
1	H11		11	H8		C26C6.2
1	H12		12	A4		T25G3.2
2	A1		12	A5		T25G3.3
2	A2		12	B8		F26A3.2
2	A3		12	B9		F26A3.3
2	A4		12	C3		T23G11.2
2	A5		12	C4		T23G11.3
2	A6		12	C12		F27D4.2
2	A7		12	D6		H15N14.1
2	A8		12	E8		F30F8.8
2	A9		12	F10		F20G4.1
2	A10		12	F12		F20G4.3
2	A11		12	H7		C54G4.8
2	A12		12	H9		K04G2.1
2	B1		12	H11		K04G2.3
2	B2		13	A8		F18C12.2
2	B3		13	D2		T01G9.4
2	B4		13	D3		T01G9.5
2	B5		13	D4		T01G9.6
2	B6		13	D10		F52B5.6
2	B7		13	G7		D1081.8
2	B8		14	A1		R05D11.3
2	B9		14	A7		F43G9.1
2	B10		14	B4		F43G9.10
2	B11		14	B6		F43G9.12
2	B12		14	C2		K07A12.3
2	C1		14	C7		F39H11.2
2	C2		14	C10		F39H11.5
2	C3		14	D1		C36B1.3
2	C4		14	D2		C36B1.4
2	C5		14	D3		C36B1.5
2	C6		14	D12		DY3.2
2	C7		14	E10		F36A2.6
2	C8		14	E11		F36A2.7
2	C9		14	G6		T08G11.4
2	C10		14	H2		F32H2.1
2	C11		14	H4		F32H2.3
2	C12		14	H6		F32H2.5
2	D1		14	H7		F32H2.6
2	D2		15	A1		F36F2.3
2	D3		15	B9		ZK858.4
2	D4		15	C5		F25H5.4
2	D5		15	C9		C45G3.1
2	D6		15	D2		F36H2.1
2	D7		15	E1		F26H9.6
2	D8		15	F7		C17E4.5
2	D9		15	F11		C17E4.9
2	D10		15	G5		F46A9.4
2	D11		15	G6		F46A9.5
2	D12		15	H6		C41G7.1
2	E1		15	H7		C41G7.2
2	E2		16	B6		K07A1.11
2	E3		16	B7		K07A1.12
2	E4		16	D6		C04F12.4
2	E5		16	E8		F26E4.1
2	E6		16	E11		F26E4.4
2	E7		16	F3		F26E4.8
2	E8		16	F4		F26E4.9
2	E9		17	A9		T23D8.3
2	E10		17	A10		T23D8.4
2	E11		17	A11		T23D8.5
2	E12		17	A12		T23D8.6
2	F1		17	B3		T23D8.9
2	F2		17	C10		Y106G6D.1
2	F3		17	F2		Y106G6E.6
2	F4		17	G5		ZC434.2
2	F5		18	B11		F59C6.5
2	F6		18	C8		F25H2.4
2	F7		18	D1		F25H2.9
2	F8		18	E11		B0511.8
2	F9		18	E12		B0511.9
2	F10		18	F1		B0511.10
2	F11		18	F11		C34B2.8
2	F12		18	H4		F55A3.3
2	G1		18	H7		F55A3.7
2	G2		19	A12		F49D11.1
2	G3		19	C7		Y52B11A.9
2	G4		19	C10		W02B9.1
2	G5		19	G5		H25P06.2a
2	G6		20	F12		F53B8.1
2	G7		20	H2		Y47H9C.7
2	G8		20	H11		R09B3.4
2	G9		20	H12		R09B3.5
2	G10		22	D12		W02D9.1
2	G11		22	G1		H28O16.1
2	G12		22	G5		T26E3.3
2	H1		23	A3		T06G6.9
2	H2		23	B7		Y18D10A.5
2	H3		23	C7		Y18D10A.17
2	H4		23	C10		Y18D10A.20
2	H5		23	D9		C47B2.3
2	H6		23	D10		C47B2.4
2	H7		24	B6		W08E3.1
2	H8		24	C4		C01A2.3
2	H9		24	C6		C01A2.5
2	H10		24	D5		Y48G10A.b
2	H11		24	E11		Y87G2A.l
2	H12		24	G3		W09C5.4
3	A1		24	G5		W09C5.6
3	A2		24	H2		W04A4.6
3	A3		25	B4		W04A8.7
3	A4		25	B5		Y71A12B.a
3	A5		25	B6		Y71A12B.b
3	A6		25	D3		Y63D3A.5
3	A7		25	H3		Y105E8C.d
3	A8		25	H4		Y105E8C.e
3	A9		26	A1		Y105E8C.n
3	A10		26	C5		K05C4.1
3	A11		26	C10		K05C4.6
3	A12		26	D9		F39B2.6
3	B1		26	E1		F39B2.10
3	B2		26	E3		K11B4.1
3	B3		26	E7		Y54E5B.3
3	B4		26	F2		F32A7.6
3	B5		26	G9		F33H2.5
3	B6		26	H5		F31C3.5
3	B7		27	C3		Y34D9A_152.a
3	B8		27	E5		Y39G10A_246.c
3	B9		27	E7		Y39G10A_246.e
3	B10		27	E10		Y39G10A_246.h
3	B11		27	E11		Y39G10A_246.i
3	B12		27	E12		Y39G10A_246.j
3	C1		27	F1		Y39G10A_246.k
3	C2		27	H4		Y47G6A_246.b
3	C3		27	H12		Y47G6A_247.f
3	C4		28	A1		Y47G6A_247.g
3	C5		28	A3		Y47G6A_247.i
3	C6		28	A12		Y48G1A_54.b
3	C7		28	B1		Y48G1A_54.c
3	C8		28	D6		Y48G8A_3945.c
3	C9		28	E10		Y54E10A_156.a
3	C10		28	F10		Y54E10B_152.e
3	C11		28	G4		Y54E10B_159.c
3	C12		29	A4		Y65B4B_10.b
3	D1		29	A5		Y65B4B_10.c
3	D2		29	A6		Y65B4B_10.d
3	D3		29	B10		Y71F9A_279.b
3	D4		29	C1		Y71F9A_282.b
3	D5		29	C11		Y71F9A_294.c
3	D6		29	E1		Y71F9B_286.b
3	D7		29	F1		Y71G12A_187.b
3	D8		29	G1		Y71G12A_195.e
3	D9		31	B2		F23F1.5
3	D10		31	B5		F23F1.8
3	D11		31	D4		T25D3.2
3	D12		31	D8		T01D1.2
3	E1		31	E1		F48A11.1
3	E2		32	A7		W10D9.5
3	E3		32	A11		W07E6.4
3	E4		32	C6		W08F4.8
3	E5		32	F3		T02H6.11
3	E6		33	G10		M01D1.6
3	E7		34	A8		W09B6.1
3	E8		37	D2		F53G2.6
3	E9		37	E6		F09D1.1
3	E10		38	B3		F08D12.1
3	E11		40	B7		Y49F6B.r
3	E12		41	F4		K07D4.3
3	F1		42	B1		C01F1.2
3	F2		42	B9		H20J04.d
3	F3		42	C3		B0286.4
3	F4		42	C5		ZK430.1
3	F5		43	A7		C27D9.1
3	F6		43	B11		C33F10.8
3	F7		43	E7		ZK546.1
3	F8		43	F8		Y38A8.2
3	F9		43	F12		T27F7.3
3	F10		43	G10		F33G12.4
3	F11		43	H2		C27A2.2
3	F12		43	H3		C27A2.3
3	G1		43	H6		C27A2.6
3	G2		44	D2		ZK622.3
3	G3		44	D5		F09E5.1
3	G4		44	D6		F09E5.2
3	G5		44	E6		EEED8.1
3	G6		44	E10		EEED8.5
3	G7		44	G3		F56D1.3
3	G8		44	G12		F12A10.6
3	G9		44	H8		ZK177.6
3	G10		44	H9		ZK177.7
3	G11		45	B6		C17G10.2
3	G12		45	C2		F59E12.2
3	H1		45	C4		F59E12.4
3	H2		45	C5		F59E12.5
3	H3		45	C11		F59E12.11
3	H4		46	A6		F28B12.3
3	H5		46	C11		F21H12.4
3	H6		46	E2		C30B5.1
3	H7		46	E5		C30B5.4
3	H8		46	E9		T24H7.1
3	H9		46	H6		K10B2.1
3	H10		46	H10		K10B2.5
3	H11		47	B10		T28D9.10
3	H12		47	D9		C56C10.3
4	A1		47	E2		C56C10.8
4	A2		47	E12		T19D12.2
4	A3		47	G7		T14B4.2
4	A4		48	D5		C15F1.e
4	A5		48	E5		ZK1127.4
4	A6		48	E6		ZK1127.5
4	A7		48	E8		ZK1127.7
4	A8		48	E9		ZK1127.8
4	A9		48	E12		ZK1127.11
4	A10		48	F10		T02G5.9
4	A11		48	G9		F10E7.7
4	A12		49	D10		F43E2.7
4	B1		49	D11		F43E2.8
4	B2		49	H7		R07G3.1
4	B3		50	A6		F18A1.2
4	B4		50	A7		F18A1.3
4	B5		50	A9		F18A1.5
4	B6		50	B4		B0495.6
4	B7		50	C7		C06A8.2
4	B8		50	C10		C06A8.5
4	B9		50	D12		T09A5.5
4	B10		50	E1		T09A5.6
4	B11		50	E4		T09A5.9
4	B12		50	E5		T09A5.10
4	C1		50	E6		T09A5.11
4	C2		50	E8		T01H3.1
4	C3		50	E11		T01H3.4
4	C4		50	F2		ZK675.2
4	C5		50	F5		ZK669.1
4	C6		50	G3		C08B11.1
4	C7		50	G5		C08B11.3
4	C8		50	G6		C08B11.4
4	C9		50	G7		C08B11.5
4	C10		50	G8		C08B11.6
4	C11		50	H5		T05H10.6
4	C12		51	A7		F10B5.1
4	D1		51	A12		F10B5.6
4	D2		51	B7		T05C12.6
4	D3		51	B8		T05C12.7
4	D4		51	C3		M110.4
4	D5		51	C4		M110.5
4	D6		51	D5		K01C8.6
4	D7		51	D9		K01C8.10
4	D8		51	D12		C26D10.1
4	D9		51	E1		C26D10.2
4	D10		51	E7		M195.2
4	D11		51	F12		F22B5.1
4	D12		51	G1		F22B5.2
4	E1		51	G6		F22B5.7
4	E2		51	G7		F22B5.8
4	E3		51	G8		F22B5.9
4	E4		51	H8		T13H5.4
4	E5		51	H9		T13H5.5
4	E6		52	A7		F54C9.5
4	E7		52	A12		F54C9.10
4	E8		52	B2		F28C6.1
4	E9		52	B8		F28C6.7a
4	E10		52	C8		D2085.1
4	E11		52	C10		D2085.3
4	E12		52	H6		T21B10.1
4	F1		52	H8		T21B10.3
4	F2		52	H12		T21B10.7
4	F3		53	A1		C18E9.1
4	F4		53	A4		C18E9.4
4	F5		53	A6		C18E9.6
4	F6		53	E6		ZK1067.7
4	F7		53	F12		D2013.5
4	F8		53	G2		D2013.7
4	F9		53	G6		F42A8.1
4	F10		53	G7		F42A8.2
4	F11		53	G9		C06C3.1
4	F12		53	H12		M176.2
4	G1		54	C7		AH6.5
4	G2		54	D12		E02H1.1
4	G3		54	G8		Y53C12A.1
4	G4		55	A2		T10B9.4
4	G5		55	D5		R53.4
4	G6		55	D7		R53.6
4	G7		55	E12		C18D1.1
4	G8		55	H3		R05H5.5
4	G9		56	A2		F54B3.3
4	G10		56	B2		C07E3.1
4	G11		56	B3		C07E3.2
4	G12		56	F1		C06A1.1
4	H1		56	F8		C14A4.2
4	H2		56	G5		C14A4.11
4	H3		56	G11		M28.5
4	H4		56	H4		D2089.1
4	H5		57	A6		C52A11.2
4	H6		57	A9		T19E10.1
4	H7		57	A11		R06F6.1
4	H8		57	B7		R06F6.10
4	H9		57	B10		M106.1
4	H10		57	C2		M106.5
4	H11		57	C5		F59E10.3
4	H12		57	C7		F44F4.2
5	A1		57	E6		F33A8.1
5	A2		57	E10		F33A8.5
5	A3		57	F2		C09H10.2
5	A4		57	F3		C09H10.3
5	A5		57	F7		C09H10.7
5	A6		57	G6		F40F8.10
5	A7		57	H8		T06D8.8
5	A8		58	A4		C47G2.5
5	A9		58	B3		B0491.5
5	A10		58	C2		C05D12.6
5	A11		58	C3		VW02B12L.1
5	A12		58	D2		W02B12.9
5	B1		58	F6		F54D5.11
5	B2		58	F10		D1043.1
5	B3		58	F12		F07A11.2
5	B4		58	H3		C47D12.6
5	B5		59	A3		F13D12.7
5	B6		59	B7		F43G6.9
5	B7		59	C3		K12D12.1
5	B8		59	C4		K12D12.2
5	B9		59	D7		W03C9.3
5	B10		59	E4		Y17G7B.5
5	B11		61	E5		F29C12.4
5	B12		61	E11		F32A11.4
5	C1		61	F3		W09H1.2
5	C2		62	E6		ZK131.3
5	C3		62	E7		ZK131.4
5	C4		62	E8		ZK131.5
5	C5		62	E9		ZK131.6
5	C6		62	E10		ZK131.7
5	C7		62	E11		ZK131.8
5	C8		62	E12		ZK131.9
5	C9		62	F1		ZK131.10
5	C10		62	F3		F08G2.1
5	C11		62	F4		F08G2.2
5	C12		62	F5		F08G2.3
5	D1		63	A11		W01G7.2
5	D2		63	A12		W01G7.3
5	D3		63	C5		W03H9.4
5	D4		63	C7		Y48B6A.2
5	D5		63	C8		Y48B6A.3
5	D6		63	E10		R06A4.4
5	D7		63	F3		F26H11.1
5	D8		64	A10		ZC101.2
5	D9		64	B10		Y54E2A.3
5	D10		64	C8		W01D2.1
5	D11		64	C9		W01D2.2
5	D12		64	G5		Y53F4C.b
5	E1		64	G10		Y53F4C.g
5	E2		65	B1		F54A3_31.e
5	E3		65	D4		Y43H11_157.a
5	E4		65	E3		Y46G5.d
5	E5		65	E7		Y46G5.f
5	E6		65	F5		Y46G5.kk
5	E7		65	G12		Y51H7B_5.b
5	E8		65	H10		Y51H7C_255.f
5	E9		66	A12		F54C4.1
5	E10		66	B10		C29F9.7
5	E11		66	E7		W07B3.2
5	E12		66	F1		F10C5.1
5	F1		66	F2		F10C5.2
5	F2		66	G6		W06E11.1
5	F3		67	A2		T17H7.5
5	F4		67	C8		T24C4.5
5	F5		67	D3		F23H11.5
5	F6		67	F4		F58B6.3
5	F7		67	H5		F53A3.3
5	F8		68	C12		W04B5.4
5	F9		69	A3		F59A2.1
5	F10		69	B8		C34C12.8
5	F11		69	B11		M01F1.3
5	F12		69	C10		C32A3.1
5	G1		69	G3		C36A4.4
5	G2		70	A8		C36E8.5
5	G3		70	B1		E03A3.3
5	G4		70	B9		C03C10.3
5	G5		70	C9		C16C10.6
5	G6		70	D4		R74.1
5	G7		70	E1		F43C1.2
5	G8		70	E4		F43C1.5
5	G9		70	E7		T08A11.2
5	G10		70	E11		R10E4.4
5	G11		70	F7		H38K22.2
5	G12		70	F12		B0285.2
5	H1		70	H3		R07E5.3
5	H2		70	H9		R07E5.10
5	H3		71	A1		R07E5.14
5	H4		71	A10		F56F3.2
5	H5		71	B5		C07G2.3
5	H6		71	B9		M88.2
5	H7		71	C9		F35G12.8
5	H8		71	C11		F35G12.10
5	H9		71	E10		T04A8.7
5	H10		71	F1		T04A8.11
5	H11		71	F4		T04A8.14
5	H12		71	G7		B0393.6
6	A1		71	G11		C38D4.3
6	A2		71	H2		C38D4.6
6	A3		72	A8		C35D10.1
6	A4		72	A12		C35D10.5
6	A5		72	B8		C35D10.13
6	A6		72	C8		F26F4.11
6	A7		72	C12		C26E6.4
6	A8		72	D2		C26E6.6
6	A9		72	D4		C26E6.8
6	A10		72	E2		C27F2.7
6	A11		72	E5		R144.2
6	A12		72	E6		R144.3
6	B1		72	E10		R144.7
6	B2		72	F3		C45G9.5
6	B3		72	G8		F21H11.4
6	B4		72	G9		T10F2.1
6	B5		72	G12		T10F2.4
6	B6		72	H4		K10D2.4
6	B7		72	H6		K10D2.6
6	B8		73	A3		C34E10.1
6	B9		73	A4		C34E10.2
6	B10		73	E2		F48E8.2
6	B11		73	E5		F48E8.5
6	B12		73	F12		F09F7.3
6	C1		73	G6		F56D2.1
6	C2		73	G11		F56D2.6
6	C3		74	A1		F54E7.3
6	C4		74	A2		F54E7.4
6	C5		74	A6		B0336.1
6	C6		74	A7		B0336.2
6	C7		74	A11		B0336.6
6	C8		74	B3		B0336.10
6	C9		74	C8		R12B2.4
6	C10		74	C9		R12B2.5
6	C11		74	D6		F01F1.7
6	C12		74	D7		F01F1.8
6	D1		74	D11		F01F1.12
6	D2		74	E7		C28H8.6
6	D3		74	G3		ZK328.1
6	D4		74	G4		ZK328.2
6	D5		74	G7		ZK328.5
6	D6		74	H7		T17E9.1
6	D7		74	H8		T17E9.2
6	D8		74	H11		Y42G9A.c
6	D9		75	B6		C23G10.8
6	D10		75	B7		C23G10.9
6	D11		75	B11		T12A2.2
6	D12		75	C3		T12A2.7
6	E1		75	E3		C56G2.2
6	E2		75	E7		C56G2.6
6	E3		75	F2		C16A3.4
6	E4		75	F3		C16A3.5
6	E5		75	F4		C16A3.6
6	E6		75	F10		C05D11.2
6	E7		75	F11		C05D11.3
6	E8		75	G6		C05D11.10
6	E9		75	G7		C05D11.11
6	E10		75	G8		C05D11.12
6	E11		75	G12		T26A5.3
6	E12		75	H6		T26A5.9
6	F1		75	H8		F23F12.2
6	F2		76	B2		F20H11.3
6	F3		76	C8		F37A4.8
6	F4		76	D9		R13F6.1
6	F5		76	E6		R13F6.10
6	F6		76	F7		F57B9.2
6	F7		76	F10		F57B9.5
6	F8		76	G6		F31E3.3
6	F9		76	H6		F11H8.4
6	F10		77	B10		K04G7.1
6	F11		77	C1		K04G7.4
6	F12		77	C4		F37C12.1
6	G1		77	C6		F37C12.3
6	G2		77	D2		F37C12.13
6	G3		77	E3		R151.9
6	G4		77	E6		T20H4.3
6	G5		77	E8		T20H4.5
6	G6		77	F7		B0361.10
6	G7		77	G6		F08F8.2
6	G8		77	G10		T20B12.1
6	G9		77	G11		T20B12.2
6	G10		77	H4		T20B12.7
6	G11		77	H5		T20B12.8
6	G12		77	H11		H14A12.2
6	H1		78	A9		C07H6.5
6	H2		78	B10		R13A5.12
6	H3		78	B11		R13A5.13
6	H4		78	E1		ZK686.3
6	H5		78	G6		C29E4.2
6	H6		78	G11		C29E4.8
6	H7		78	H1		F54H12.1
6	H8		78	H6		F54H12.6
6	H9		79	A6		F44B9.7
6	H10		79	A11		K12H4.3
6	H11		79	B1		K12H4.5
6	H12		79	B5		K06H7.1
7	A1		79	B10		K06H7.6
7	A2		79	C4		C14B9.4
7	A3		79	C12		D2007.4
7	A4		79	E6		C02F5.1
7	A5		79	F2		C02F5.9
7	A6		79	F5		F09G8.3
7	A7		79	G7		F10E9.8
7	A8		80	B4		C30C11.1
7	A9		80	B7		C30C11.4
7	A10		80	D9		C06E1.10
7	A11		80	E5		F22B7.5
7	A12		80	G1		B0303.15
7	B1		81	C7		R08D7.1
7	B2		81	C8		R08D7.2
7	B3		81	C9		R08D7.3
7	B4		81	E5		R107.6
7	B5		81	E11		F02A9.4
7	B6		81	F1		F02A9.6
7	B7		81	H2		T23G5.1
7	B8		82	B2		C38C10.4
7	B9		82	B4		T26G10.1
7	B10		82	B9		F54C8.2
7	B11		82	B10		F54C8.3
7	B12		82	C9		B0464.7
7	C1		82	D2		F55H2.4
7	C2		82	D12		ZK1098.7
7	C3		82	F5		F58A4.3
7	C4		82	F6		F58A4.4
7	C5		82	F10		F58A4.8
7	C6		82	G6		C07A9.2
7	C7		82	G7		C07A9.3
7	C8		82	H7		T05G5.3
7	C9		83	A2		T05G5.10
7	C10		83	A10		R10E11.8
7	C11		83	A12		ZK632.1
7	C12		83	D5		K03H1.2
7	D1		83	G6		T16H12.4
7	D2		83	H10		T20G5.1
7	D3		83	H11		T20G5.2
7	D4		84	A12		R01H10.1
7	D5		84	C6		T07C4.7
7	D6		84	D6		M03C11.7
7	D7		84	D11		D2045.1
7	D8		84	E2		D2045.6
7	D9		84	H12		K01G5.1
7	D10		85	A6		K01G5.7
7	D11		85	A11		Y39A1B.3
7	D12		85	A12		K11D9.1
7	E1		85	E2		Y48A6B.11
7	E2		85	F7		Y47D3A.c
7	E3		85	F9		Y47D3A.d
7	E4		86	B11		Y66A7A.8
7	E5		86	C9		Y41C4A.10
7	E6		86	G4		Y56A3A.32
7	E7		86	H1		Y75B8A.2
7	E8		87	B7		Y49E10.2
7	E9		87	B10		Y49E10.6
7	E10		87	C4		Y49E10.14
7	E11		87	C9		Y49E10.19
7	E12		87	C11		Y49E10.21
7	F1		87	D11		Y111B2C.e
7	F2		87	F2		Y111B2D.h
7	F3		87	H1		Y37D8A.10
7	F4		87	H5		Y37D8A.14
7	F5		87	H8		Y37D8A.18
7	F6		88	B8		Y39E4B.1
7	F7		88	D4		F56A8.6
7	F8		88	D12		Y43F4B.6
7	F9		88	E6		F53A2.4
7	F10		88	F4		T03F6.5
7	F11		89	A3		Y76A2B.1
7	F12		89	B6		T12D8.1
7	G1		89	B11		T12D8.6
7	G2		89	B12		T12D8.7
7	G3		89	C10		W06F12.1
7	G4		89	D5		K08E3.5
7	G5		89	E3		C37G2.7
7	G6		89	F12		Y119D3_444.b
7	G7		89	G5		Y119D3_446.c
7	G8		90	H10		Y53G8A_9248.c
7	G9		90	H11		Y53G8A_9248.d
7	G10		91	B4		Y55B1A_115.c
7	G11		91	E3		Y71H2_375.b
7	G12		91	E4		Y71H2_378.a
7	H1		91	F3		Y71H2_388.d
7	H2		92	C4		R02D3.5
7	H3		92	E2		F18F11.4
7	H4		92	E4		Y66H1B.2
7	H5		92	E5		Y66H1B.3
7	H6		92	F3		T07A9.9
7	H7		92	H1		F56A11.1
7	H8		93	D12		C44B12.1
7	H9		93	E4		C44B12.5
7	H10		93	F9		Y104H12C.a
7	H11		94	B8		Y77E11A_3670.c
7	H12		95	C2		C04C3.3
8	A1		95	D6		F58E2.9
8	A2		95	H9		F37C4.4
8	A3		96	G10		F36A4.7
8	A4		97	C6		R08C7.10
8	A5		97	F3		F29B9.6
8	A6		97	G1		T22B11.5
8	A7		97	G5		K08F11.4
8	A8		97	G12		E04A4.5
8	A9		97	H2		E04A4.7
8	A10		97	H11		Y17G9B.h
8	A11		98	A11		H06H21.3
8	A12		98	F8		C02B10.5
8	B1		98	G7		AC8.6
8	B2		98	H8		W03F8.5
8	B3		99	F6		T12E12.4
8	B4		99	G4		B0547.1
8	B5		99	G9		T19E7.2
8	B6		99	H5		C55C3.5
8	B7		100	A9		C31H1.8
8	B8		100	D10		K08B4.1
8	B9		100	E4		M03D4.1
8	B10		101	D4		C17H12.1
8	B11		101	E4		C17H12.14
8	B12		101	F7		T22D1.4
8	C1		101	G1		T22D1.10
8	C2		101	G7		ZK381.1
8	C3		102	A3		C06G3.10
8	C4		102	C10		C42D4.8
8	C5		102	E4		D2024.6
8	C6		103	A4		F55G1.2
8	C7		103	A5		F55G1.3
8	C8		103	A12		F55G1.10
8	C9		103	B1		F55G1.11
8	C10		103	C6		F49E8.3
8	C11		103	D2		F32E10.4
8	C12		103	E11		F33D4.5
8	D1		103	G8		C33H5.4
8	D2		104	B8		C49H3.8
8	D3		104	C1		F20D12.1
8	D4		104	C2		F20D12.2
8	D5		104	C4		F20D12.4
8	D6		104	C7		F57H12.1
8	D7		104	H4		F35H10.1
8	D8		104	H7		F35H10.4
8	D9		105	A7		F17E9.9
8	D10		105	A8		F17E9.10
8	D11		105	A11		F17E9.13
8	D12		105	B7		D2096.8
8	E1		105	C10		T01B11.3
8	E2		105	D4		C28C12.2
8	E3		105	D11		C28C12.9
8	E4		105	E4		C09G4.3
8	E5		105	F9		F08B4.1
8	E6		105	G1		F08B4.5
8	E7		105	G3		F08B4.7
8	E8		105	G6		H23L24.c
8	E9		105	G9		F21D5.1
8	E10		106	F3		ZC410.7
8	E11		106	F6		C01F6.3
8	E12		106	F11		C01F6.8
8	F1		107	C4		F49C12.12
8	F2		108	A3		W09C2.1
8	F3		108	D1		T13F2.7
8	F4		108	F1		K07F5.13
8	F5		108	G4		F25H8.3
8	F6		108	G8		C47E12.1
8	F7		108	G9		C47E12.2
8	F8		108	G11		C47E12.4
8	F9		108	G12		C47E12.5
8	F10		109	D7		C04H5.6
8	F11		109	F2		K04D7.1
8	F12		109	G1		F01G10.1
8	G1		109	H4		Y43C5A.6
8	G2		110	A9		R11A8.6
8	G3		110	B2		R10H10.4
8	G4		110	G2		ZC168.3
8	G5		110	H12		T11G6.1
8	G6		111	B12		ZK593.5
8	G7		111	C2		ZK593.7
8	G8		111	E7		M7.1
8	G9		111	G9		C08F8.1
8	G10		111	G10		C08F8.2
8	G11		112	B9		B0035.5
8	G12		112	B11		B0035.7
8	H1		112	B12		B0035.8
8	H2		112	C1		B0035.9
8	H3		112	C9		F54E12.1
8	H4		112	C12		F54E12.4
8	H5		112	D1		F54E12.5
8	H6		112	D5		H02I12.1
8	H7		112	D10		H02I12.6
8	H8		112	D11		H02I12.7
8	H9		112	D12		H02I12.8
8	H10		112	E1		F22B3.1
8	H11		112	E2		F22B3.2
8	H12		112	G2		F12F6.7
9	A1		112	G6		F40F11.2
9	A2		112	H4		F58B3.5
9	A3		112	H11		ZK809.3
9	A4		113	A1		ZK809.5
9	A5		113	A4		ZK792.2
9	A6		113	A5		ZK792.3
9	A7		113	C3		M117.2
9	A8		113	D3		F38H4.9
9	A9		113	D11		VZK822L.1
9	A10		113	F12		K08E4.1
9	A11		113	G7		F11A10.2
9	A12		113	G8		F11A10.3
9	B1		114	B9		C42C1.5
9	B2		114	C9		F19B6.2
9	B3		114	D1		ZC518.2
9	B4		114	E1		F28D1.10
9	B5		114	H4		K08E7.3
9	B6		116	A2		C39E9.13
9	B7		116	A3		C39E9.14
9	B8		116	D8		W02A2.7
9	B9		116	E11		Y62E10A.o
9	B10		116	F1		Y62E10B.b
9	B11		116	G4		Y45F10A.2
9	B12		117	D1		Y45F10D.9
9	C1		118	E3		Y57G11C.12
9	C2		120	E8		Y116A8C.32
9	C3		120	E11		Y116A8C.35
9	C4		120	F5		Y116A8C.42
9	C5		121	F7		Y37E11A_93.e
9	C6		121	G10		Y38F2A_5743.f
9	C7		122	A9		Y41D4A_2699.a
9	C8		122	A10		Y41D4A_2768.a
9	C9		122	B2		Y41D4A_3073.a
9	C10		122	B3		Y41D4A_3073.b
9	C11		122	B7		Y41D4A_3457.a
9	C12		122	B10		Y41D4A_3457.d
9	D1		122	H5		Y55F3A_750.d
9	D2		123	G8		Y76B12C_66.c
9	D3		128	B5		F16B4.8
9	D4		128	D10		Y46H3C.e
9	D5		128	D11		Y46H3C.f
9	D6		128	G3		T10B5.5
9	D7		128	G4		T10B5.6
9	D8		130	F10		W02H5.b
9	D9		130	H2		Y45G12B.1
9	D10		133	H7		T22F3.4
9	D11		135	F8		F32D1.2
9	D12		135	F12		F32D1.6
9	E1		135	G4		F32D1.10
9	E2		135	H4		Y47D7A_139.a
9	E3		136	A9		T28F12.2a
9	E4		136	B11		K03B4.3
9	E5		136	E9		C37H5.6
9	E6		136	E10		C37H5.8
9	E7		138	D1		CD4.3
9	E8		138	F1		F25B4.6
9	E9		138	F7		K09H11.3
9	E10		139	B1		M03F8.3
9	E11		139	C1		F29G9.3
9	E12		139	H10		T05H4.5
9	F1		139	H11		T05H4.6
9	F2		140	A5		T05H4.12
9	F3		140	A7		T05H4.14
9	F4		140	A11		W01A11.2
9	F5		140	F7		W02F12.5
9	F6		141	G3		F09G2.4
9	F7		143	B1		F19F10.9
9	F8		143	F11		ZK742.1
9	F9		143	G8		C37C3.2
9	F10		143	G11		C37C3.6
9	F11		144	A8		F26D11.11
9	F12		144	B4		ZC513.4
9	G1		144	D6		D1014.3
9	G2		144	E12		K07C11.2
9	G3		145	A7		F38E1.7
9	G4		145	A12		F52E1.1
9	G5		145	D6		F45F2.3
9	G6		145	D7		F45F2.4
9	G7		145	E2		F45F2.12
9	G8		145	E3		F45F2.13
9	G9		145	E5		F25G6.2
9	G10		145	F7		F41E6.3
9	G11		146	B2		C01B7.1
9	G12		147	F11		F11A3.2
9	H1		147	G4		C50F4.5
9	H2		147	H7		F25B3.6
9	H3		148	B4		ZK287.5
9	H4		148	H3		C27H6.2
9	H5		149	G7		K07C5.1
9	H6		149	G10		K07C5.4
9	H7		149	G12		K07C5.6
9	H8		150	A8		Y32F6A.3
9	H9		150	E5		F29F11.1
9	H10		150	E10		F29F11.6
9	H11		150	H2		D1054.14
9	H12		150	H3		D1054.15
10	A1		150	H6		C29A12.3
10	A2		151	B11		F17C11.9
10	A3		151	C2		F53B7.3
10	A4		151	D10		H19N07.1
10	A5		151	E2		C06H2.1
10	A6		151	F11		T19B10.7
10	A7		152	D10		C55A6.9
10	A8		152	F3		F35B12.5
10	A9		152	F7		T27F2.1
10	A10		153	C8		C52E4.6
10	A11		153	C10		F57F5.1
10	A12		153	D6		F10C2.4
10	B1		153	H2		K12F2.1
10	B2		154	A5		F55C5.4
10	B3		154	B2		R04F11.2
10	B4		154	B8		F23H12.4
10	B5		154	F7		F45D3.5
10	B6		154	F8		E02A10.1
10	B7		154	G1		C14C10.3
10	B8		154	G2		C14C10.4
10	B9		155	B3		F18E2.3
10	B10		156	A7		F57B1.2
10	B11		157	A7		H37A05.1
10	B12		158	C3		H39E23.1
10	C1		158	H2		Y49A3A.1
10	C2		158	H3		Y49A3A.2
10	C3		159	A3		C15H11.8
10	C4		159	A4		C15H11.9
10	C5		159	A9		F23B12.5
10	C6		159	C4		C53A5.1
10	C7		159	C6		C53A5.3
10	C8		161	C10		ZK1037.5
10	C9		161	F3		T06E6.2
10	C10		163	F8		T10C6.5
10	C11		163	G2		T10C6.11
10	C12		163	G3		T10C6.12
10	D1		163	G4		T10C6.13
10	D2		164	D9		F21H7.4
10	D3		165	E4		T03E6.7
10	D4		165	H12		W06H3.3
10	D5		168	F7		Y59A8C.b
10	D6		169	F3		Y51A2D.7a
10	D7		170	B11		Y80D3A.a
10	D8		170	C6		Y80D3A.h
10	D9		170	C8		Y80D3A.j
10	D10		172	G5		Y113G7B.21
10	D11		173	B9		B0250.7
10	D12		174	D3		Y39H10A_224.a
10	E1		174	E7		Y46H3C_14.d
10	E2		174	E8		Y46H3C_14.e
10	E3		174	G1		Y57E12_242.c
10	E4		175	A1		Y61A9LA_74.e
10	E5		175	A2		Y61A9LA_75.a
10	E6		176	F7		T04G9.4
10	E7		176	F8		T04G9.5
10	E8		176	G4		F39H12.2
10	E9		179	B6		T14F9.1
10	E10		179	B11		F07D10.1
10	E11		180	B5		F52B10.1
10	E12		180	G5		K09C4.3
10	F1		181	A6		C04F6.1
10	F2		181	D1		T27A10.4
10	F3		182	C5		F20B6.2
10	F4		182	H8		C07A12.4
10	F5		184	E6		F14D12.2
10	F6		184	H2		F13D11.2
10	F7		184	H7		W06B11.3
10	F8		187	A10		C54D1.5
10	F9		187	C4		K03A1.1
10	F10		187	C9		K03A1.6
10	F11		188	C1		R03G5.1
10	F12		188	D10		C14F5.5
10	G1		188	E4		F45E1.6
10	G2		189	B3		R09F10.6
10	G3		192	B4		F44A6.2
10	G4		194	B4		C35C5.1
10	G5		194	F2		C40H5.6
10	G6		195	E2		W06D11.3
10	G7		200	F5		C02C6.1
10	G8		201	H1		T27B1.2
10	G9		202	G8		K09E3.1

## Sheet: supplementary data 2 
Summary of RNAi-based genetic screen of lethal genes using a silenced piRNA sensor.
RNAi	Score	Number	Description
L4440	0	N=40	Empty vector
prp-19	0.4375	N=16	splicing factor
prp-17	1	N=32	splicing factor
npp-1	0.2941	N=17	Nuclear pore complex
npp-8	0.25	N=12	Nuclear pore complex
npp-6	0.44	N=25	Nuclear pore complex
npp-7	0.4545	N=22	Nuclear pore complex
npp-11	0.1429	N=14	Nuclear pore complex
rpb-2	0.2308	N=13	RNA Polymerase
rpc-1	0.3571	N=14	RNA Polymerase
aco-2	0.2222	N=18	mitochondrion protein
cox-5A	0.1538	N=13	mitochondrion protein
dnj-10	0.2632	N=19	mitochondrion protein
mrps-22	0.1176	N=34	mitochondrion protein
ints-6	0.2143	N=14	snRNA 3'-end processing
spt-5	0.4286	N=14	regulation of transcription
spt-16	1	N=20	FACT complex
xpo-1	0.1667	N=12	nuclear export receptor
xpo-2	0.9036	N=83	nuclear export receptor
smo-1	0.2778	N=54	SUMO
hda-1	0.25	N=12	NuRD complex
let-92	0.2105	N=19	Part of protein phosphatase type 2A complex
gsp-1	0.4118	N=17	protein serine/threonine phosphatase
mcm-7	0.2143	N=14	minichromosome maintenance complex
mrg-1	0.8364	N=55	chromodomain-containing protein
trd-1	0.65	N=20	Tetratricopeptide repeat Regulator of Differentiation
cpsf-2	0.0769	N=13	mRNA 3'-end processing
his-7	0.1667	N=12	part of nucleosome.
isy-1	0.2308	N=13	ISY splicing factor homolog
erfa-3	0.2308	N=13	translation factor
emb-4	0.2941	N=17	mRNA splicing
snpc-4	0.3778	N=45	piRNA transcription
use-1	0.7895	N=19	vesicle transport
C09H10.10	0.4412	N=34	containing Forkhead-associate domain
mog-5	0.4026	N=77	DEAH helicase
tgs-1	0.7639	N=72	Trimethylguanosine synthase 1
C53H9.2	0.3784	N=45	GTP binding protein
ccm-3	0.2609	N=45	programmed cell death protein 10
ncbp-1	0.2	N=20	nuclear cap-binding complex
kin-10	0.0857	N=35	protein kinase

## Sheet: supplementary data 3
List of C. elegans strains used in this study
Strain name	genotype	Method	Source
WM653	neSi22 [oma-1::gfp (RNAa), cb-unc-119(+)] II; neSi10 [gfp::csr-1(RNAe), cb-unc-119(+)] IV	Cross	Seth et al., 2018
WM655	prg-1(tm872) I; neSi22 [oma-1::gfp (RNAa), cb-unc-119(+)] II; neSi10 [gfp::csr-1(RNAe), cb-unc-119(+)] IV	Cross	Seth et al., 2018
WM896	neSi32[Psun-1::Tir1::mRubby::eft-3 3'UTR] kin-10(ne4970)I; neSi22 [oma-1::gfp (RNAa), cb-unc-119(+)] II; neSi10 [gfp::csr-1(RNAe), cb-unc-119(+)] IV	CRISPR	This study
WM897	neSi32[Psun-1::Tir1::mRubby::eft-3 3'UTR] kin-3(ne4971)I; neSi22 [oma-1::gfp (RNAa), cb-unc-119(+)] II; neSi10 [gfp::csr-1(RNAe), cb-unc-119(+)] IV	CRISPR	This study
WM898	prg-1(ne4915[gfp::prg-1])I	Cross	This study
WM899	neSi32[Psun-1::Tir1::mRubby::eft-3 3'UTR] kin-3(ne4971) prg-1(ne4915[gfp::prg-1])I	Cross	This study
WM900	prg-1(ne4915[gfp::prg-1]) tofu-4(ne4972)I	CRISPR	This study
WM904	mjSi74 [mex-5p::mCherry::prde-1::par-5] I; wgIs179 [gei-11::TY1::EGFP::3xFLAG + unc-119(+)] III	Cross	This study
WM905	tofu-4(ne4972) mjSi74 [mex-5p::mCherry::prde-1::par-5] I; wgIs179 [gei-11::TY1::EGFP::3xFLAG + unc-119(+)] III	CRISPR	This study
WM901	tofu-4(ne4973[flag::tofu-4]) I	CRISPR	This study
WM906	tofu-4(ne4973[flag::tofu-4]) kin-3(ne4978[gfp::kin-3]) I	CRISPR	This study
WM908	kin-3(ne4978[gfp::kin-3]) I; ItIs37[pie-1p::mCherry::his-58 + unc-119(+)] IV	Cross	This study
WM909	tofu-4(ne4979[S92A])neSi22 [oma-1::gfp (RNAa), cb-unc-119(+)] II; neSi10 [gfp::csr-1(RNAe), cb-unc-119(+)] IV	CRISPR	This study
WM910	tofu-4(ne4980[S131A])neSi22 [oma-1::gfp (RNAa), cb-unc-119(+)] II; neSi10 [gfp::csr-1(RNAe), cb-unc-119(+)] IV	CRISPR	This study
WM911	tofu-4(ne4981[S229A])neSi22 [oma-1::gfp (RNAa), cb-unc-119(+)] II; neSi10 [gfp::csr-1(RNAe), cb-unc-119(+)] IV	CRISPR	This study
WM912	tofu-4(ne4982[S131A S229A])neSi22 [oma-1::gfp (RNAa), cb-unc-119(+)] II; neSi10 [gfp::csr-1(RNAe), cb-unc-119(+)] IV	CRISPR	This study
WM913	tofu-4(ne4983[S131D S229D])neSi22 [oma-1::gfp (RNAa), cb-unc-119(+)] II; neSi10 [gfp::csr-1(RNAe), cb-unc-119(+)] IV	CRISPR	This study
WM914	tofu-4(ne4984[gfp::tofu-4]) mjSi74 [mex-5p::mCherry::prde-1::par-5] I	CRISPR	This study
WM915	tofu-4(ne4985[gfp::tofu-4(S131A S229A)]) mjSi74 [mex-5p::mCherry::prde-1::par-5] I	CRISPR	This study
WM917	tofu-4(ne4985[gfp::tofu-4(S131A S229A)]) I; prde-1(ne4987[flag::prde-1]) V	CRISPR	This study
WM919	tofu-4(ne4984[gfp::tofu-4]) I; prde-1(ne4987[flag::prde-1]) V	CRISPR	This study
JH2017	axIs1464 [pie-1p::GFP::pgl-3 ORF::pgl-3 3'utr + unc-119(+)] V	Microparticle bombardment	Caenorhabditis Genetics Center
WM920	neSi32[Psun-1::Tir1::mRubby::eft-3 3'UTR] kin-3(ne4971)I; axIs1464 [pie-1p::GFP::pgl-3 ORF::pgl-3 3'utr + unc-119(+)] V	CRISPR	This study
WM922	tofu-4(ne4995[S131D])neSi22 [oma-1::gfp (RNAa), cb-unc-119(+)] II; neSi10 [gfp::csr-1(RNAe), cb-unc-119(+)] IV	CRISPR	This study
WM923	tofu-4(ne4996[S229D])neSi22 [oma-1::gfp (RNAa), cb-unc-119(+)] II; neSi10 [gfp::csr-1(RNAe), cb-unc-119(+)] IV	CRISPR	This study
WM924	tofu-4::gfp(ne4983[S131D S229D]) mjSi74 [mex-5p::mCherry::prde-1::par-5] I	CRISPR	This study
WM925	tofu-4::gfp(ne4983[S131D S229D]); prde-1(ne4987[flag::prde-1])	CRISPR	This study
WM926	kin-3(ne4978[gfp::kin-3]) mjSi74 [mex-5p::mCherry::prde-1::par-5] I	CRISPR	This study

## Sheet: supplementary data 4
List of gRNA and ssOligo donor sequences
guide	sequence	gene	usage
KIN-10N	agaagtcATGAGTAGTTCGG	kin-10	2xflag::degron::kin-10
KIN-3 SGRNA1	CTCGCCCGGC TAGGAATCGG	kin-3	2xflag::degron::kin-3; gfp::kin-3
KIN-3 SGRNA2	tgtttcagatcgttattctt	kin-3
tofu-4N SGRNA	TTTGATGCGC TTCTCGTCGT	tofu-4	tofu-4 deletion mutant
tofu-4C SGRNA	AGAAGACTTCGACTATCTGA	tofu-4
tofu-4(S92A) sgrna	GATGCTGCAGAAAGTTCCGA	tofu-4	tofu-4(S92A)
tofu-4(S131A) sgrna	AGTCTCAGACACTGAAGACG	tofu-4	tofu-4(S131A)
tofu-4(S229A) sgrna	AATATCCGCT TCATCCTCAT	tofu-4	tofu-4(S229A)
PRDE-1 SGRNA	aaaATGAACAGAAATCGCAA	prde-1	flag::prde-1
ssOligo sequence
tofu-4(S92A) template	AGACTCACAAGAGTTCcATGGTGGATGCTGCAGAAgcTgCCGAAGGCGAGCGACCGGATGAACGCgtatgctgc	tofu-4	tofu-4(S92A)
tofu-4(S131A) template	GAAAGCGTTAGATGGGGAAGTCgCAGACACTGAAGACGTcGTTTGTGAGTACGAACCACAAGCGATGCCG	tofu-4	tofu-4(S131A)
tofu-4(S229A) template	TCAGATCAACAAAAAGAGACGAAATCAATgcaGATGAGGATGAAGCGGATATcATTTCGCATTCATTttCT	tofu-4	tofu-4(S229A)
tofu-4(S229D) template	TCAGATCAAC AAAAAGAGAC GAAATCAATG ATGATGAGGA TGAAGCGGAT ATCATTTCGCATTCATTTTC T	tofu-4	tofu-4(S229D)
tofu-4(S131D)template	GAAAGCGTTA GATGGGGAAG TCGACGACAC TGAAGACGTC GTTTGTGAGT ACGAACCACA AGCGATGCCG	tofu-4	tofu-4(S131D)
tofu-4 deletion template	atttaataatgagacattaatttcagATGAAACCG TAA TGGTAGACGCAGAATTCTAAaagaatttttatccg	tofu-4	tofu-4 deletion
prde-1N-2flag	tcttgtgagtttatcaacttttcaggtaaaaaATG GACTACAAAG ACGATGACGA CAAGGACTAC AAAGACGATG ACGACAAG AACAGAAATCGCAAAGGACACGATTTAGAAAACATTGAGC	prde-1	flag::prde-1

## Sheet: supplementary data 5
reagents used in this paper
Reagent type (species) or resource	Designation	Source or reference	Identifiers	Additional information
Antibody	Rabbit polyclonal anti-GFP	GenScript	Cat# A01704; RRID:AB_2622199
Antibody	Rat monoclonal anti-TUBULIN	Cell Signaling Technology	Cat# 9099, RRID:AB_10695471
Antibody	Mouse monoclonal anti-HIS	Sigma-Aldrich	Cat# H1029;RRID:AB_260015
Antibody	Mouse monoclonal anti-FLAG M2	Sigma-Aldrich	Cat# F1804; RRID:AB_262044
Antibody	Rabbit monoclonal anti-Thiophosphate-ester	Abcam	Cat#ab133473; RRID:AB_2737094
Antibody	Goat anti-mouse IgG (HRP-conjugated)	Thermo Fisher Scientific	Cat# 62-6520; RRID:AB_2533947
Antibody	Mouse Anti-rabbit IgG light (HRP-conjugated)	Abcam	Cat# ab99697; RRID:AB_10673897
Antibody	Goat anti-Rat IgG (H+L) Secondary Antibody, HRP	Thermo Fisher Scientific	Cat#PI31470; RRID:AB_228356
Strain, strain background	C. elegans strains	This study		supplementary data 3
Strain, strain background	E. coli: Strain OP50	Caenorhabditis Genetics Center	Wormbase:OP50
Strain, strain background	E. coli: Strain HT115	Caenorhabditis Genetics Center	WormBase: HT115
Strain, strain background	E. coli: Ahringer collection	Laboratory of C. Mello	N/A
Strain, strain background	E. coli BL21-CodonPlus (DE3)	Agilent	Cat# 230280
Peptide, recombinant protein	Alt-R S.p. Cas9 Nuclease V3	Integrated DNA Technologies (IDT)	Cat# 1081058
Peptide, recombinant protein	GFP-binding protein (GBP) beads	Homemade	N/A
Peptide, recombinant protein	Super Script III Reverse Transcriptase	Thermo Fisher Scientific	Cat# 18080085
Peptide, recombinant protein	RNA 5 Pyrophosphohydrolase (RppH)	New England Biolabs	Cat# M0356S
Peptide, recombinant protein	PIR-1 protein	Homemade	N/A
Peptide, recombinant protein	RNA ligase 2, KQ	New England Biolabs	Cat# M0373S
Peptide, recombinant protein	RNA ligase 1	New England Biolabs	Cat# M0204S
Peptide, recombinant protein	SUPERaseIn	Thermo Fisher Scientific	Cat# AM2694
Chemical compound, drug	TBB, casein kinase-2 (CK2) inhibitor	Abcam	Cat# ab120988
Chemical compound, drug	ATP- gammaS	Abcam	Cat#ab138911
Chemical compound, drug	p-Nitrobenzyl mesylate	Abcam	Cat#ab138910
Chemical compound, drug	Indole-3-acetic acid (IAA)	Alfa Aesar	Cat# A10556
Chemical compound, drug	cOmplete EDTA-free Protease Inhibitor Cocktail	Roche	Cat# 11836170001
Commercial assay, kit	mirVana miRNA Isolation Kit	Thermo Fisher Scientific	Cat# AM1561
Commercial assay, kit	Illumina NextSeq 500/550 v2.5 kit (75 cycles)	Illumina, Inc.	Cat# 20024906
Recombinant DNA reagent	pRF4: injection marker, rol-6(su1006)	Mello et al., 1991	N/A
Recombinant DNA reagent	HIS-KIN-3	This paper	N/A
Recombinant DNA reagent	HIS-KIN-10	This paper	N/A
Recombinant DNA reagent	HIS-TOFU-4	This paper	N/A
Recombinant DNA reagent	HIS-TOFU-4(S131A S229A)	This paper	N/A
Recombinant DNA reagent	HIS-TOFU-4(S92)	This paper	N/A
Recombinant DNA reagent	HIS-TOFU-4(S131)	This paper	N/A
Recombinant DNA reagent	HIS-TOFU-4(S229)	This paper	N/A
Recombinant DNA reagent	GST-KIN-3	This paper	N/A
Sequence-based reagent	Alt-R CRISPR-Cas9 tracrRNA	Integrated DNA Technologies (IDT)	Cat# 1072534
Software, algorithm	GraphPad Prism	GraphPad Software	http://www.graphpad.com
