# Supplementary material for: Casein kinase II promotes piRNA production through direct phosphorylation of USTC component TOFU-4
Source: Nat Commun. 2024 Mar 28;15:2727. doi: 10.1038/s41467-024-46882-9 (PMC10978872; doi:10.1038/s41467-024-46882-9)
Supplement: Supplementary file 6 — Source Data [file 41467_2024_46882_MOESM6_ESM.xlsx]

## Sheet: Figure 1
	Figure 1d
	Figure 1e
	qRT-PCR results of line2h RNA levels					qRT-PCR results of turmoil1 RNA levels
		wild type	prg-1	kin-3			wild type	prg-1	kin-3
	Replicate 1	1.02935	4.63824	3.35439		Replicate 1	1.0122	4.10503	3.66644
	Replicate 2	1.02579	4.76628	3.2702		Replicate 2	1.0087	4.30013	3.78858
	Replicate 3	0.971639	4.55783	2.21147		Replicate 3	1.03724	4.14404	3.48346
	Replicate 4	0.973364	4.71548	3.23517		Replicate 4	0.94276	4.16517	3.5031

## Sheet: Figure 2
	Figure 2a
		wild type	prg-1	prde-1	kin-3
	mirna	0.423389	0.543923	0.468449	0.473095
	pirna	0.0167212	0.000394	0.001023	0.000608
	22g	0.284816	0.148019	0.305351	0.216201
	other	0.275074	0.307664	0.225177	0.310097
	Figure 2b
	mature piRNA levels
		wild type	prg-1	prde-1	kin-3
	Replicate 1	13910.9	326.899	828.455	486.802
	Replicate 2	13649.1	334.341	835.664	478.579
	Figure 2c
	type 2 piRNA levels
		wild type	prg-1	prde-1	kin-3
	Replicate 1	583.87	111.447	443.079	270.424
	Replicate 2	612.052	97.9666	433.255	246.334
	Figure 2e
	piRNA precursor levels
		wild type	prde-1	kin-3
	Replicate 1	642.384	210.775	316.187
	Replicate 2	724.489	267.984	187.208

## Sheet: Figure 3
	Figure 3b

## Sheet: Figure 4
	Figure 4a
	Figure 4b
	Figure 4d
	Figure 4f
	piRNA levels
		wild type	tofu-4(S131A S229A)
	Replicate 1	13910.9	2912.88
	Replicate 2	13649.1	2761.49
	Figure 4g
	piRNA precursor levels
		wild type	tofu-4(S131A S229A)
	Replicate 1	642.384	140.514
	Replicate 2	724.489	135.474

## Sheet: Figure 5
	Figure 5a
	Figure 5b

## Sheet: Figure 6
	Figure 6b
	the relative activity of CK2
		wild type Day 1	wild type Day 7
	Replicate 1	1	0.1183
	Replicate 2	1	0.2359
	Replicate 3	1	0.5386
	Figure 6f
	Figure 6g
	piRNA levels
		wild type Day 1	wild type Day 7
	Replicate 1	13256.6	3733.84
	Replicate 2	13444.5	3858.43
	Figure 6h
	piRNA precursor levels
		wild type Day 1	wild type Day 7
	Replicate 1	686.67	294.245
	Replicate 2	739.514	304.629
	Figure 6j
	Figure 6k
	qRT-PCR results of line2h RNA levels				qRT-PCR results of turmoil1 RNA levels
		wild type Day 1	wild type Day 7			wild type Day 1	wild type Day 7
	Replicate 1	0.98172	3.33587		Replicate 1	0.988697	3.5102
	Replicate 2	1.05569	3.31488		Replicate 2	0.982821	3.61517
	Replicate 3	1.02887	2.93776		Replicate 3	1.0173	3.93452
	Replicate 4	0.933587	3.33918		Replicate 4	1.01117	3.50677

## Sheet: Supplementary Figure 1
	Supplementary Figure 1
	type 1 piRNA levels
		wild type	prg-1	prde-1	kin-3
	Replicate 1	13327	228.933	402.41	240.469
	Replicate 2	13037	222.894	385.376	208.155

## Sheet: Supplementary Figure 2
	Supplementary Figure 2a
	qRT-PCR results of prg-1 RNA levels
		wild type	kin-3
	Replicate 1	1.04514	1.39004
	Replicate 2	1.04596	1.34837
	Replicate 3	1.06105	1.38532
	Replicate 4	0.847908	1.34794
	Supplementary Figure 2c

## Sheet: Supplementary Figure  3
	Supplementary Figure 3a
	protein expression

## Sheet: Supplementary Figure 4
	Supplementary Figure 4a
	Supplementary Figure 4c
	the relative activity of CK2
		wild type Day 1	wild type Day 7
	Replicate 1	1	0.0532321
	Replicate 2	1	0.0568291
	Replicate 3	1	0.316082
	Supplementary Figure 4d
